# Supplementary material for: Ten-Year Outcomes of Patients with Left Main Coronary Artery Disease and Diabetes Mellitus Treated with Percutaneous Coronary Intervention
Source: J Clin Med. 2025 Dec 14;14(24):8851. doi: 10.3390/jcm14248851 (PMC12734061; doi:10.3390/jcm14248851)
Supplement: Supplementary file 1 [file jcm-14-08851-s001.zip]

Archive with 1 entries (1 files):
- jcm-3999092-supplementary.pdf
